# Supplementary material for: Gebiss: an ImageJ plugin for the specification of ground truth and the performance evaluation of 3D segmentation algorithms
Source: BMC Bioinformatics. 2011 Jun 13;12:232. doi: 10.1186/1471-2105-12-232 (PMC3225128; doi:10.1186/1471-2105-12-232)
Supplement: Additional file 1 — ImageJ macro for GT contour visualization. ImageJ macro file in Unix text format. Before running, it requires two input image stacks to be opened. An original image stack, converted into RGB format and renamed as "orig" as well as its matching binary stack renamed as "bin" with black foreground and white background pixels. For the macro operation see the text. [file 1471-2105-12-232-S1.TXT]

// GT_validation_macro by Janos Kriston-Vizi
// janos at kristonvizi dot hu
// Bioinformatics Institute 
// Agency for Science, Technology and Research, Singapore
// 23 March 2009
// Superimposes binary ROI contours (in green) on the original stack.
// Uses a 'bin' titled binary stack with black objects on a white background
// and an 'orig' titled RGB Color type original greyscale stack as inputs.

setForegroundColor(255,255,255); selectWindow("bin"); run("Select All"); run("Draw", "stack"); // Clear binary edges to avoid the detection of large (full slice-sized) selection as no selection.

setForegroundColor(0, 255, 0); // GREEN
ImageWidth = getWidth(); ImageHeight = getHeight();
setBatchMode(true);

for (n = 1; n <= nSlices; n++){ 
selectWindow("bin");		// Binary stack's foreground must be black, background must be white. 
setSlice(n);
run("Select None");
run("Create Selection");
getSelectionBounds(x, y, width, height);
if (x == 0 && y == 0 && width == ImageWidth && height == ImageHeight){
run("Select None");
} else {
selectWindow("orig");
setSlice(n);
run("Restore Selection");
run("Draw", "slice");
run("Select None");
}
}
setBatchMode(false); 
