# Supplementary material for: Gebiss: an ImageJ plugin for the specification of ground truth and the performance evaluation of 3D segmentation algorithms
Source: BMC Bioinformatics. 2011 Jun 13;12:232. doi: 10.1186/1471-2105-12-232 (PMC3225128; doi:10.1186/1471-2105-12-232)
Supplement: Additional file 2 — 3D GT contour visualization. Compressed, spatially calibrated RGB image stack that can be opened by standard ImageJ. GT segmentation contours (green) are superimposed on the original, low contrast image slices. By simultaneously visualising both the foreground and background pixels, the user can easily check the ground truth segmentation. The stack's xyz dimensions are 133.3 μm × 133.3 μm × 29.9 μm. [file 1471-2105-12-232-S2.ZIP]

Archive with 1 entries (1 files):
- t01_LEGESLEGJOBB.tif
