# Supplementary material for: Gebiss: an ImageJ plugin for the specification of ground truth and the performance evaluation of 3D segmentation algorithms
Source: BMC Bioinformatics. 2011 Jun 13;12:232. doi: 10.1186/1471-2105-12-232 (PMC3225128; doi:10.1186/1471-2105-12-232)
Supplement: Additional file 3 — Numerical output of the Gebiss benchmarking module. Quantitative machine segmentation benchmark results demonstrated on a low contrast image stack of a Drosophila embryo in syncytial blastoderm developmental stage, containing 68 slices. Data in columns represents the evaluation of each optical slices. The slice numbers are indicated in the table header, followed by measures of each individual slices respectively: number of GT and MS objects (if any), number and labels of merged and split objects (if any), number and labels of false positive and false negative MS objects (if any). [file 1471-2105-12-232-S3.XLS]

## Sheet: Sheet1
Slice number	1	2	3	4	5	6	7	8	9	10	11	12	13	14	15	16	17	18	19	20	21	22	23	24	25	26	27	28	29	30	31	32	33	34	35	36	37	38	39	40	41	42	43	44	45	46	47	48	49
Number of ground truth (GT) objects in this slice	0	0	0	0	0	0	0	0	0	0	0	0	0	0	0	5	6	8	10	13	14	15	16	17	17	19	19	20	20	18	15	16	14	12	13	13	14	11	11	12	13	14	13	12	12	12	12	11	11
Number of machine segmentation (MS) objects in this slice	0	0	0	0	0	0	0	0	0	0	0	0	0	6	7	8	12	13	13	14	15	16	17	19	20	20	22	24	24	26	27	28	33	33	33	36	36	35	34	37	38	38	38	34	32	28	25	24	22
Number of merged objects	0	0	0	0	0	0	0	0	0	0	0	0	0	0	0	0	0	0	0	0	0	0	0	0	0	0	0	0	0	0	0	0	0	0	0	0	0	0	0	0	0	0	0	0	0	0	0	0	0
Number of split objects	0	0	0	0	0	0	0	0	0	0	0	0	0	0	0	0	0	0	0	0	0	0	0	0	0	0	0	0	0	0	0	0	0	0	0	0	0	0	0	0	0	0	0	0	0	0	0	0	0
Number of false positive MS objects	0	0	0	0	0	0	0	0	0	0	0	0	0	6	7	3	6	5	3	1	1	1	1	2	3	1	3	4	4	8	12	12	19	21	20	23	22	24	23	26	26	25	25	22	20	16	14	13	11
	There is no false negative MS object.	There is no false negative MS object.	There is no false negative MS object.	There is no false negative MS object.	There is no false negative MS object.	There is no false negative MS object.	There is no false negative MS object.	There is no false negative MS object.	There is no false negative MS object.	There is no false negative MS object.	There is no false negative MS object.	There is no false negative MS object.	There is no false negative MS object.	Labels of False Positive MS objects:	Labels of False Positive MS objects:	Labels of False Positive MS objects:	Labels of False Positive MS objects:	Labels of False Positive MS objects:	Labels of False Positive MS objects:	Labels of False Positive MS objects:	Labels of False Positive MS objects:	Labels of False Positive MS objects:	Labels of False Positive MS objects:	Labels of False Positive MS objects:	Labels of False Positive MS objects:	Labels of False Positive MS objects:	Labels of False Positive MS objects:	Labels of False Positive MS objects:	Labels of False Positive MS objects:	Labels of False Positive MS objects:	Labels of False Positive MS objects:	Labels of False Positive MS objects:	Labels of False Positive MS objects:	Labels of False Positive MS objects:	Labels of False Positive MS objects:	Labels of False Positive MS objects:	Labels of False Positive MS objects:	Labels of False Positive MS objects:	Labels of False Positive MS objects:	Labels of False Positive MS objects:	Labels of False Positive MS objects:	Labels of False Positive MS objects:	Labels of False Positive MS objects:	Labels of False Positive MS objects:	Labels of False Positive MS objects:	Labels of False Positive MS objects:	Labels of False Positive MS objects:	Labels of False Positive MS objects:	Labels of False Positive MS objects:
														1	1	6	7	8	11	14	15	16	17	18	18	19	19	19	1	1	1	1	1	1	1	1	1	1	1	1	1	1	2	2	2	5	7	7	7
														2	2	7	8	10	12	There is no false negative MS object.	There is no false negative MS object.	There is no false negative MS object.	There is no false negative MS object.	19	19	There is no false negative MS object.	21	21	6	2	2	2	2	2	2	2	2	2	2	2	2	2	5	5	5	7	15	16	19
Number of GT objects in stack	39													3	3	8	9	11	13					There is no false negative MS object.	20		22	23	19	6	3	3	3	3	3	3	3	3	4	4	4	5	7	7	7	15	16	19	26
Number of MS objects in stack	56													4	4	There is no false negative MS object.	10	12	There is no false negative MS object.						There is no false negative MS object.		There is no false negative MS object.	24	24	7	4	4	4	4	4	4	4	4	5	5	5	7	8	8	8	16	19	26	27
Precision	0.693858													5	5		11	13										There is no false negative MS object.	There is no false negative MS object.	19	5	5	5	5	5	5	5	5	7	7	7	8	11	11	15	19	25	27	28
Recall (Sensitivity)	0.892893													6	6		12	There is no false negative MS object.												24	6	6	6	6	6	6	6	7	8	8	8	11	13	15	16	20	26	28	29
Stack F-measure	0.78													There is no false negative MS object.	7		There is no false negative MS object.													25	7	7	7	7	7	7	7	8	11	11	11	13	15	16	17	23	27	30	30
															There is no false negative MS object.															26	19	19	8	8	8	8	8	10	12	12	13	15	16	17	19	25	28	32	37
																														There is no false negative MS object.	24	24	9	9	9	10	10	11	13	13	14	16	17	19	20	26	30	37	41
																															25	25	10	10	10	11	11	12	14	14	15	17	18	20	22	28	37	41	44
																															26	26	12	11	11	12	12	13	15	15	16	18	19	22	23	30	41	44	45
																															27	28	19	12	12	13	13	14	16	16	17	19	20	23	24	36	44	45	There is no false negative MS object.
																															There is no false negative MS object.	There is no false negative MS object.	24	13	13	19	14	15	17	17	18	20	21	24	25	37	45	48
																																	25	19	19	24	19	16	18	18	19	21	22	25	28	41	48	There is no false negative MS object.
																																	28	24	24	25	24	17	19	19	20	24	24	28	30	44	Number of False Negative MS objects: 1
																																	29	25	25	28	25	19	24	24	24	25	25	30	36	45	Labels of false negative GT objects:
																																	30	28	28	30	28	24	25	25	25	28	28	31	37	There is no false negative MS object.	37
																																	31	29	30	31	30	25	28	28	28	30	30	36	41
																																	33	30	31	33	31	28	30	30	30	31	31	37	44
																																	There is no false negative MS object.	31	33	34	33	30	31	31	31	33	33	41	45
																																		33	There is no false negative MS object.	35	36	31	33	33	33	36	36	44	There is no false negative MS object.
																																		There is no false negative MS object.		36	37	33	36	36	36	37	37	45
																																				37	There is no false negative MS object.	36	37	37	37	41	41	There is no false negative MS object.
[truncated: 19 more columns]
