# Supplementary material for: Gebiss: an ImageJ plugin for the specification of ground truth and the performance evaluation of 3D segmentation algorithms
Source: BMC Bioinformatics. 2011 Jun 13;12:232. doi: 10.1186/1471-2105-12-232 (PMC3225128; doi:10.1186/1471-2105-12-232)
Supplement: Additional file 4 — Visual output of the Gebiss benchmarking module. Compressed, spatially calibrated image stack. It can be opened using ImageJ. It horizontally combines the MS (left) and the GT (right) 32-bit labelled stacks in an easily comparable manner. Demonstrated on a low contrast image stack containing 68 slices. [file 1471-2105-12-232-S4.ZIP]

Archive with 1 entries (1 files):
- t01_Combined_Stacks_for_Benchmark_labeled_32bit_leftMS_rightGT.tif
