# Supplementary material for: Gebiss: an ImageJ plugin for the specification of ground truth and the performance evaluation of 3D segmentation algorithms
Source: BMC Bioinformatics. 2011 Jun 13;12:232. doi: 10.1186/1471-2105-12-232 (PMC3225128; doi:10.1186/1471-2105-12-232)
Supplement: Additional file 6 — Visual segmentation performance evaluation. ZIP compressed, spatially calibrated, segmented binary image stacks, that can be opened by standard ImageJ. The images represent the 3D segmentation results discussed in the section "Segmentation performance evaluation". File names indicate the machine segmentation that resulted the given stack. [file 1471-2105-12-232-S6.ZIP]

Archive with 84 entries (72 files):
- 1_Yen/
- 1_Yen/YW_10_Yen.zip
- 1_Yen/YW_11_Yen.zip
- 1_Yen/YW_08_Yen.zip
- 1_Yen/YW_09_Yen.zip
- 1_Yen/YW_07_Yen.zip
- 1_Yen/YW_06_Yen.zip
- 2_Renyi/
- 2_Renyi/YW_06_Renyi.zip
- 2_Renyi/YW_09_Renyi.zip
- 2_Renyi/YW_07_Renyi.zip
- 2_Renyi/YW_08_Renyi.zip
- 2_Renyi/YW_10_Renyi.zip
- 2_Renyi/YW_11_Renyi.zip
- 3_Li/
- 3_Li/YW_06_Li.zip
- 3_Li/YW_09_Li.zip
- 3_Li/YW_07_Li.zip
- 3_Li/YW_08_Li.zip
- 3_Li/YW_11_Li.zip
- 3_Li/YW_10_Li.zip
- 4_Huang/
- 4_Huang/YW_08_Huang.zip
- 4_Huang/YW_11_Huang.zip
- 4_Huang/YW_10_Huang.zip
- 4_Huang/YW_07_Huang.zip
- 4_Huang/YW_09_Huang.zip
- 4_Huang/YW_06_Huang.zip
- 5_IsoData/
- 5_IsoData/YW_08_IsoData.zip
- 5_IsoData/YW_06_IsoData.zip
- 5_IsoData/YW_09_IsoData.zip
- 5_IsoData/YW_07_IsoData.zip
- 5_IsoData/YW_11_IsoData.zip
- 5_IsoData/YW_10_IsoData.zip
- 6_Otsu/
- 6_Otsu/YW_07_Otsu.zip
- 6_Otsu/YW_11_Otsu.zip
- 6_Otsu/YW_06_Otsu.zip
- 6_Otsu/YW_08_Otsu.zip
- 6_Otsu/YW_09_Otsu.zip
- 6_Otsu/YW_10_Otsu.zip
- YW06/
- YW06/YW_06_Renyi.zip
- YW06/YW_06_Li.zip
- YW06/YW_06_IsoData.zip
- YW06/YW_06_Otsu.zip
- YW06/YW_06_Yen.zip
- YW06/YW_06_Huang.zip
- YW07/
- YW07/YW_07_Otsu.zip
- YW07/YW_07_Renyi.zip
- YW07/YW_07_IsoData.zip
- YW07/YW_07_Li.zip
- YW07/YW_07_Yen.zip
- YW07/YW_07_Huang.zip
- YW08/
- YW08/YW_08_IsoData.zip
- YW08/YW_08_Yen.zip
- YW08/YW_08_Huang.zip
- YW08/YW_08_Renyi.zip
- YW08/YW_08_Otsu.zip
- YW08/YW_08_Li.zip
- YW09/
- YW09/YW_09_IsoData.zip
- YW09/YW_09_Renyi.zip
- YW09/YW_09_Li.zip
- YW09/YW_09_Yen.zip
- YW09/YW_09_Otsu.zip
- YW09/YW_09_Huang.zip
- YW10/
- YW10/YW_10_Yen.zip
- YW10/YW_10_Huang.zip
- YW10/YW_10_Renyi.zip
- YW10/YW_10_Li.zip
- YW10/YW_10_IsoData.zip
- YW10/YW_10_Otsu.zip
- YW11/
- YW11/YW_11_Yen.zip
- YW11/YW_11_Huang.zip
- YW11/YW_11_Otsu.zip
- YW11/YW_11_IsoData.zip
- YW11/YW_11_Li.zip
- YW11/YW_11_Renyi.zip
